# Supplementary material for: Comparative analysis of the medicinal plant Polygonatum kingianum (Asparagaceae) with related verticillate leaf types of the Polygonatum species based on chloroplast genomes
Source: Front Plant Sci. 2023 Aug 23;14:1202634. doi: 10.3389/fpls.2023.1202634 (PMC10482041; doi:10.3389/fpls.2023.1202634)
Supplement: Supplementary file 1 [file Table_1.xls]

## Sheet: Sheet1
Species	Voucher	GenBank (accession)	Genome size (bp)	LSC (bp)	SSC (bp)	IR (bp)	GC content (%)	Total genes	PCGs	tRNAs	rRNAs	Morphological characteristics
												Leaf type	Flower colour
P. kingianum	Ji YH2019123	OQ532966	155737	84735	18530	26326	37.7	133	86	38	8	oblong oval	green
P. kingianum	Ji YH2019124	OQ532967	155802	84619	18531	26326	37.7	133	86	38	8	linear-lanceolate	white
P. kingianum	Ji YH2019127	OQ532968	155802	84620	18530	26326	37.7	133	86	38	8	oblong oval	yellow
P. kingianum	Ji and shi 030	OQ532971	155793	84572	18527	26347	37.7	133	86	38	8	linear-lanceolate	purple
P. prattii	Ji YH2020053	OQ532969	155839	84497	18554	26394	37.6	133	86	38	8
P. curvistylum	Ji YH2020333	OQ532970	155891	84557	18546	26394	37.6	133	86	38	8
P. sibiricum	Ji and shi 031	OQ532972	155513	84541	18416	26278	37.7	133	87	38	8
P. griffithii	16CS11940	OQ532973	155977	84742	18541	26347	37.6	133	86	38	8
P. punctatum	14CS9927	OQ532974	155437	84406	18415	26308	37.7	133	86	38	8
