# Supplementary material for: Comparative analysis of the medicinal plant Polygonatum kingianum (Asparagaceae) with related verticillate leaf types of the Polygonatum species based on chloroplast genomes
Source: Front Plant Sci. 2023 Aug 23;14:1202634. doi: 10.3389/fpls.2023.1202634 (PMC10482041; doi:10.3389/fpls.2023.1202634)
Supplement: Supplementary file 2 [file Table_2.xlsx]

## Sheet: Sheet1
Supplementary Table 2 The GenBank accession numbers of 12 Polygonatum species
Number	Species	Genbank number
1	Polygonatum zanlanscianense	MW373522
2	Polygonatum verticillatum	MZ150865
3	Polygonatum tessellatum	MZ150863
4	Polygonatum stewartianum	MH891749
5	Polygonatum stenophyllum	KX822773
6	Polygonatum oppositifolium	MH891746
7	Polygonatum kingianum	MW566455
8	Polygonatum hookeri	MZ150846
9	Polygonatum cyrtonema	MW248135
10	Polygonatum cirrhifolium	MZ150834
11	Polygonatum cathcartii	MH891745
12	Polygonatum annamense	MH891738
