# Supplementary material for: Comparative analysis of the medicinal plant Polygonatum kingianum (Asparagaceae) with related verticillate leaf types of the Polygonatum species based on chloroplast genomes
Source: Front Plant Sci. 2023 Aug 23;14:1202634. doi: 10.3389/fpls.2023.1202634 (PMC10482041; doi:10.3389/fpls.2023.1202634)
Supplement: Supplementary file 3 [file Table_3.xls]

## Sheet: IGS
intergenic spacer, IGS	Pi
psbA–trnK-UUU	0.0058
trnK-UUU–rps16	0.01078
rps16–trnQ-UUG	0.00562
trnQ-UUG–psbK	0.00292
psbK–psbI	0.00641
psbI–trnS-GCU	0.01729
trnS-GCU–trnG-UCC	0.00506
trnG-UCC–trnR-UCU	0.00152
trnR-UCU–atpA	0.005
atpA–atpF	0.02973
atpF–atpH	0.00551
atpH–atpI	0.00947
atpI–rps2	0
rps2–rpoC2	0.00296
rpoC2–rpoC1	0.00637
rpoC1–rpoB	0
rpoB–trnC-GCA	0.00732
trnC-GCA–petN	0.01125
petN–psbM	0.00336
psbM–trnD-GUC	0.00421
trnD-GUC–trnY-GUA	0.00123
trnY-GUA–trnE-UUC	0.00169
trnE-UUC–trnT-GGU	0.00583
trnT-GGU–psbD	0.00449
psbC–trnS-UGA	0.00746
trnS-UGA–psbZ	0.00251
psbZ–trnG-GCC	0.00518
trnG-GCC–trnfM-CAU	0.02426
trnfM-CAU–rps14	0.00607
rps14–psaB	0.00073
psaB–psaA	0
psaA–ycf3	0.00297
ycf3–trnS-GGA	0.00633
trnS-GGA–rps4	0.00356
rps4–trnT-UGU	0.00262
trnT-UGU–trnL-UAA	0.00537
trnL-UAA–trnF-GAA	0.00489
trnF-GAA–ndhJ	0.00312
ndhJ–ndhK	0.00533
ndhC–trnV-UAC	0.00553
trnV-UAC–trnM-CAU	0.0055
trnM-CAU–atpE	0.00132
atpB–rbcL	0.00286
rbcL–accD	0.00536
accD–psaI	0.00411
psaI–ycf4	0.00433
ycf4–cemA	0.0045
cemA–petA	0.00423
petA–psbJ	0.00762
psbJ–psbL	0.0008
psbL–psbF	0
psbF–psbE	0
psbE–petL	0.00401
petL–petG	0.00253
petG–trnW-CCA	0.00172
trnW-CCA–trnP-UGG	0.00303
trnP-UGG–psaJ	0.00412
psaJ–rpl33	0.00582
rpl33–rps18	0.0016
rps18–rpl20	0.0056
rpl20–rps12	0.00288
rps12–clpP	0.0086
clpP–psbB	0.00296
psbB–psbT	0.00233
psbT–psbN	0
psbN–psbH	0
psbH–petB	0.00254
petB–petD	0.00332
petD–rpoA	0.0156
rpoA–rps11	0
rps11–rpl36	0.00556
rpl36–rps8	0.00591
rps8–rpl14	0.00562
rpl14–rpl16	0.0014
rpl16–rps3	0.00684
rps3–rpl22	0
rpl22–rps19	0.01818
rps19–trnH-GUG	0
trnH-GUG–rpl2	0.00857
rpl2–rpl23	0
rpl23–trnI-CAU	0.00115
trnI-CAU–ycf2	0
ycf2–trnL-CAA	0.00094
trnL-CAA–ndhB	0
ndhB–rps7	0.00112
rps7–rps12	0
rps12–trnV-GAC	0.00141
trnV-GAC–rrn16	0.00213
rrn16–trnI-GAU	0.00034
trnI-GAU–trnA-UGC	0
trnA-UGC–rrn23	0.00269
rrn23–rrn4.5	0
rrn4.5–rrn5	0.02274
rrn5–trnR-ACG	0.00152
trnR-ACG–trnN-GUU	0
trnN-GUU–ycf1	0
ndhF–rpl32	0.00615
rpl32–trnL-UAG	0.01512
trnL-UAG–ccsA	0
ccsA–ndhD	0.0261
ndhD–psaC	0.00717
psaC–ndhE	0.00657
ndhE–ndhG	0.00349
ndhG–ndhI	0.00537
ndhI–ndhA	0.00402
ndhA–ndhH	0
ndhH–rps15	0.00442
rps15–ycf1	0.01104
ycf1–trnN-GUU	0
trnN-GUU–trnR-ACG	0
trnR-ACG–rrn5	0.00152
rrn5–rrn4.5	0.02339
rrn4.5–rrn23	0
rrn23–trnA-UGC	0.00269
trnA-UGC–trnI-GAU	0
trnI-GAU–rrn16	0.00034
rrn16–trnV-GAC	0.00213
trnV-GAC–rps12	0.00141
rps12–rps7	0
rps7–ndhB	0.00112
ndhB–trnL-CAA	0
trnL-CAA–ycf2	0.00094
ycf2–trnI-CAU	0
trnI-CAU–rpl23	0.00115
rpl23–rpl2	0
rpl2–trnH-GUG	0.00857
trnH-GUG–rps19	0
rps19–psbA	0.03551

## Sheet: CDS
Protein coding regions, CDS	Pi
psbA	0.00123
matK	0.00334
rps16	0.00152
psbK	0.00102
psbI	0.0009
atpA	0.00115
atpF	0.00124
atpH	0.00246
atpI	0.00253
rps2	0.00171
rpoC2	0.00264
rpoC1	0.00146
rpoB	0.00104
petN	0
psbM	0.00687
psbD	0.00074
psbC	0.00118
psbZ	0
rps14	0
psaB	0.00027
psaA	0.00079
ycf3	0.0002
rps4	0.00129
ndhJ	0.00174
ndhK	0.00134
ndhC	0.00136
atpE	0.00252
atpB	0.00256
rbcL	0.0029
accD	0.00278
psaI	0.00171
ycf4	0.0029
cemA	0.00152
petA	0.00169
psbJ	0.00081
psbL	0
psbF	0.00399
psbE	0
petL	0
petG	0.00346
psaJ	0
rpl33	0.001
rps18	0.00208
rpl20	0.00327
rps12	0
clpP	0.00207
psbB	0.00178
psbT	0.00098
psbN	0.00076
psbH	0.00175
petB	0.00107
petD	0.0023
rpoA	0.00168
rps11	0.00257
rpl36	0.00088
rps8	0.00111
rpl14	0.00027
rpl16	0.01113
rps3	0.00176
rpl22	0.00306
rps19	0.00141
rpl2	0.00113
rpl23	0.00067
ycf2	0.00115
ndhB	0.00072
rps7	0.0004
rps12	0
ycf1	0.00076
ndhF	0.00255
rpl32	0
ccsA	0.00366
ndhD	0.00205
psaC	0.00041
ndhE	0.00205
ndhG	0.00202
ndhI	0.00196
ndhA	0.00327
ndhH	0.00183
rps15	0.00355
ycf1	0.00462
rps7	0.0004
ndhB	0.00072
ycf2	0.00115
rpl23	0.00067
rpl2	0.00113
rps19	0.00811
