# Supplementary material for: Comparative analysis of the medicinal plant Polygonatum kingianum (Asparagaceae) with related verticillate leaf types of the Polygonatum species based on chloroplast genomes
Source: Front Plant Sci. 2023 Aug 23;14:1202634. doi: 10.3389/fpls.2023.1202634 (PMC10482041; doi:10.3389/fpls.2023.1202634)
Supplement: Supplementary file 4 [file Table_4.xlsx]

## Sheet: Sheet1
Species (accession)	A/T	C/G	AG/CT	AT/AT	AAT/ATT	AGC/CTG	AAAT/ATTT	AAAG/CTTT	AATC/ATTG	AATG/ATTC	AATT/AATT	AAACG/CGTTT	total	Mononucleotides	Dinucleotides	Trinucleotides	Tetranucleotides	Pentanucleotides
P. punctatum (OQ532974)	40	1	3	13	3	1	3		2	3	1	2	72	41	16	4	9	2
P. griffithii (OQ532974)	45		3	13	2	1	2		2	3	1	2	74	45	16	3	8	2
P. verticillatum (MZ150865)	43	1	3	12	2	1	2		2	3	1	2	72	44	15	3	8	2
P. tessellatum (MZ150863)	46		3	11	2	1	2		2	3	1	2	73	46	14	3	8	2
P. hookeri (MZ150846)	40		3	13	2		2		2	3	1	2	68	40	16	2	8	2
P. cirrhifolium (MZ150834)	41	1	3	12	2		2		2	3	1	2	69	42	15	2	8	2
P. kingianum (MW566455)	43		3	12	4	1	3		3	3	1	2	75	43	15	5	10	2
P. zanlanscianense (MW373522)	42		3	12	2	1	2		2	3	1	2	70	42	15	3	8	2
P. stewartianum (MH891749)	51	2	3	10	2		2		2	3	1	2	78	53	13	2	8	2
P. oppositifolium (MH891746)	49	2	3	14	2	1	2		2	3	1	2	81	51	17	3	8	2
P. cathcartii (MH891745)	44		3	14	3	1	2		2	3	1	2	75	44	17	4	8	2
P. annamensec(MH891738)	39	1	3	13	3	1	2		1	3	1	2	69	40	16	4	7	2
P. stenophyllum(KX822773)	41	1	3	13	2	1	2	1	2	3	1	2	72	42	16	3	9	2
P. sibiricum (OQ532972)	40		3	13	2	1	3		2	3	1	2	70	40	16	3	9	2
P. kingianum (OQ532971)	42		3	12	4	1	3		3	3	1	2	74	42	15	5	10	2
P. curvistylum (OQ532970)	37		3	12	2		2		2	3	1	2	64	37	15	2	8	2
P. prattii (OQ532969)	40	1	3	12	2	1	2		2	3	1	2	69	41	15	3	8	2
P. kingianum (OQ532968)	43	1	3	13	4	1	3		3	3	1	2	77	44	16	5	10	2
P. kingianum (OQ532967)	43		3	13	4	1	3		3	3	1	2	76	43	16	5	10	2
P. kingianum (OQ532966)	43	1	3	13	4	1	3		3	3	1	2	77	44	16	5	10	2
