# Supplementary material for: Comparative analysis of the medicinal plant Polygonatum kingianum (Asparagaceae) with related verticillate leaf types of the Polygonatum species based on chloroplast genomes
Source: Front Plant Sci. 2023 Aug 23;14:1202634. doi: 10.3389/fpls.2023.1202634 (PMC10482041; doi:10.3389/fpls.2023.1202634)
Supplement: Supplementary file 5 [file Table_5.xls]

## Sheet: Sheet1
		Phe		Leu						Ile			Met	Val				Ser						Pro				Thr				Ala				Tyr		TER		TER	His		Gln		Asn		Lys		Asp
		UUU	UUC	UUA	UUG	CUU	CUC	CUA	CUG	AUU	AUC	AUA	AUG	GUU	GUC	GUA	GUG	UCU	UCC	UCA	UCG	AGU	AGC	CCU	CCC	CCA	CCG	ACU	ACC	ACA	ACG	GCU	GCC	GCA	GCG	UAU	UAC	UAA	UAG	UGA	CAU	CAC	CAA	CAG	AAU	AAC	AAA	AAG	GAU
24254 codons in P. kingianum (OQ532966)	number	867	547	765	527	532	180	349	149	1000	433	660	575	484	148	482	178	534	328	398	188	380	98	364	209	293	123	491	215	365	139	576	193	382	118	715	182	24	17	15	480	149	654	219	890	291	923	316	827
	RSCU	1.23	0.77	1.83	1.26	1.28	0.43	0.84	0.36	1.43	0.62	0.95	1	1.5	0.46	1.49	0.55	1.66	1.02	1.24	0.59	1.18	0.31	1.47	0.85	1.19	0.5	1.62	0.71	1.21	0.46	1.82	0.61	1.2	0.37	1.59	0.41	1.29	0.91	0.8	1.53	0.47	1.5	0.5	1.51	0.49	1.49	0.51	1.59
24254 codons in P. kingianum (OQ532967)	number	868	546	765	526	532	180	349	149	1000	433	660	575	485	148	482	178	533	328	399	188	380	98	364	209	293	123	491	215	365	139	576	193	382	118	715	182	24	17	15	480	149	653	219	890	291	924	316	827
	RSCU	1.23	0.77	1.84	1.26	1.28	0.43	0.84	0.36	1.43	0.62	0.95	1	1.5	0.46	1.49	0.55	1.66	1.02	1.24	0.59	1.18	0.31	1.47	0.85	1.19	0.5	1.62	0.71	1.21	0.46	1.82	0.61	1.2	0.37	1.59	0.41	1.29	0.91	0.8	1.53	0.47	1.5	0.5	1.51	0.49	1.49	0.51	1.59
24254 codons in P. kingianum (OQ532968)	number	867	547	765	527	532	180	349	149	1000	433	660	575	483	148	482	179	534	328	398	188	380	98	364	209	294	123	491	215	365	139	576	193	382	118	716	182	24	17	15	480	149	652	219	890	291	924	316	826
	RSCU	1.23	0.77	1.83	1.26	1.28	0.43	0.84	0.36	1.43	0.62	0.95	1	1.5	0.46	1.49	0.55	1.66	1.02	1.24	0.59	1.18	0.31	1.47	0.84	1.19	0.5	1.62	0.71	1.21	0.46	1.82	0.61	1.2	0.37	1.59	0.41	1.29	0.91	0.8	1.53	0.47	1.5	0.5	1.51	0.49	1.49	0.51	1.59
24278 codons in P. prattii (OQ532969)	number	867	548	767	529	533	181	351	148	1004	432	665	573	482	151	479	178	537	330	400	189	381	99	361	212	289	123	490	215	363	142	573	195	381	120	715	181	24	17	15	475	150	655	219	895	288	917	319	835
	RSCU	1.23	0.77	1.83	1.27	1.27	0.43	0.84	0.35	1.43	0.62	0.95	1	1.49	0.47	1.49	0.55	1.66	1.02	1.24	0.59	1.18	0.31	1.47	0.86	1.17	0.5	1.62	0.71	1.2	0.47	1.81	0.61	1.2	0.38	1.6	0.4	1.29	0.91	0.8	1.52	0.48	1.5	0.5	1.51	0.49	1.48	0.52	1.59
24281 codons in P. curvistylum (OQ532970)	number	866	549	767	528	535	181	351	148	1005	432	664	573	482	151	479	177	536	331	397	188	382	99	362	210	290	123	490	217	363	141	572	194	384	120	715	181	23	17	16	475	150	656	217	897	288	918	320	834
	RSCU	1.22	0.78	1.83	1.26	1.28	0.43	0.84	0.35	1.44	0.62	0.95	1	1.5	0.47	1.49	0.55	1.66	1.03	1.23	0.58	1.19	0.31	1.47	0.85	1.18	0.5	1.62	0.72	1.2	0.47	1.8	0.61	1.21	0.38	1.6	0.4	1.23	0.91	0.86	1.52	0.48	1.5	0.5	1.51	0.49	1.48	0.52	1.59
24268 codons in P. kingianum (OQ532971)	number	866	546	766	532	534	184	350	149	1001	432	660	575	484	149	481	178	534	331	400	188	381	98	363	208	294	123	491	215	365	139	577	191	382	118	716	182	24	17	15	479	149	651	219	890	291	923	319	829
	RSCU	1.23	0.77	1.83	1.27	1.27	0.44	0.83	0.36	1.43	0.62	0.95	1	1.5	0.46	1.49	0.55	1.66	1.03	1.24	0.58	1.18	0.3	1.47	0.84	1.19	0.5	1.62	0.71	1.21	0.46	1.82	0.6	1.21	0.37	1.59	0.41	1.29	0.91	0.8	1.53	0.47	1.5	0.5	1.51	0.49	1.49	0.51	1.6
24234 codons in P. sibiricum (OQ532972)	number	865	550	763	534	529	185	351	151	1001	429	655	574	481	149	479	178	536	329	404	187	376	99	362	212	293	122	491	215	362	140	574	195	380	122	714	183	24	17	15	476	149	657	221	891	288	911	320	820
	RSCU	1.22	0.78	1.82	1.27	1.26	0.44	0.84	0.36	1.44	0.62	0.94	1	1.49	0.46	1.49	0.55	1.67	1.02	1.26	0.58	1.17	0.31	1.46	0.86	1.19	0.49	1.63	0.71	1.2	0.46	1.81	0.61	1.2	0.38	1.59	0.41	1.29	0.91	0.8	1.52	0.48	1.5	0.5	1.51	0.49	1.48	0.52	1.59
24280 codons in P. stenophyllum (KX822773)	number	863	550	763	533	532	185	350	147	1004	429	665	575	481	151	482	177	533	331	401	189	381	100	363	212	291	122	486	215	363	143	573	196	382	121	717	181	23	17	16	480	149	656	217	893	290	918	316	830
	RSCU	1.22	0.78	1.82	1.27	1.27	0.44	0.84	0.35	1.44	0.61	0.95	1	1.49	0.47	1.49	0.55	1.65	1.03	1.24	0.59	1.18	0.31	1.47	0.86	1.18	0.49	1.61	0.71	1.2	0.47	1.8	0.62	1.2	0.38	1.6	0.4	1.23	0.91	0.86	1.53	0.47	1.5	0.5	1.51	0.49	1.49	0.51	1.59
24171 codons in P. annamense (MH891738)	number	865	547	763	523	528	180	349	148	999	428	663	575	482	150	481	176	528	327	393	188	374	99	364	208	292	124	490	216	362	140	576	191	383	121	715	180	24	17	15	477	147	653	219	886	289	915	315	819
	RSCU	1.23	0.77	1.84	1.26	1.27	0.43	0.84	0.36	1.43	0.61	0.95	1	1.5	0.47	1.49	0.55	1.66	1.03	1.24	0.59	1.18	0.31	1.47	0.84	1.18	0.5	1.62	0.72	1.2	0.46	1.81	0.6	1.21	0.38	1.6	0.4	1.29	0.91	0.8	1.53	0.47	1.5	0.5	1.51	0.49	1.49	0.51	1.6
24240 codons in P. cathcartii (MH891745)	number	871	547	764	528	535	185	354	148	1000	428	663	573	483	151	481	175	535	333	405	185	377	99	362	210	292	123	487	216	368	139	573	195	378	121	715	181	24	17	15	478	149	651	220	892	290	916	321	814
	RSCU	1.23	0.77	1.82	1.26	1.28	0.44	0.84	0.35	1.43	0.61	0.95	1	1.5	0.47	1.49	0.54	1.66	1.03	1.26	0.57	1.17	0.31	1.47	0.85	1.18	0.5	1.61	0.71	1.22	0.46	1.81	0.62	1.19	0.38	1.6	0.4	1.29	0.91	0.8	1.52	0.48	1.49	0.51	1.51	0.49	1.48	0.52	1.6
24265 codons in P. oppositifolium (MH891746)	number	869	552	766	527	535	182	353	146	1000	429	669	573	484	150	476	177	533	332	407	186	377	99	362	210	293	123	488	215	368	139	571	195	382	121	717	183	24	17	15	479	149	655	219	899	289	918	321	813
	RSCU	1.22	0.78	1.83	1.26	1.28	0.44	0.84	0.35	1.43	0.61	0.96	1	1.5	0.47	1.48	0.55	1.65	1.03	1.26	0.58	1.17	0.31	1.47	0.85	1.19	0.5	1.61	0.71	1.22	0.46	1.8	0.61	1.2	0.38	1.59	0.41	1.29	0.91	0.8	1.53	0.47	1.5	0.5	1.51	0.49	1.48	0.52	1.59
24270 codons in P. stewartianum (MH891749)	number	868	549	767	530	537	183	351	148	1000	431	664	573	482	151	479	177	536	333	399	189	377	99	361	211	290	123	491	216	363	141	572	194	384	120	716	181	24	17	15	477	150	656	217	894	289	919	322	821
	RSCU	1.23	0.77	1.83	1.26	1.28	0.44	0.84	0.35	1.43	0.62	0.95	1	1.5	0.47	1.49	0.55	1.66	1.03	1.24	0.59	1.17	0.31	1.47	0.86	1.18	0.5	1.62	0.71	1.2	0.47	1.8	0.61	1.21	0.38	1.6	0.4	1.29	0.91	0.8	1.52	0.48	1.5	0.5	1.51	0.49	1.48	0.52	1.59
24295 codons in P. zanlanscianense (MW373522)	number	868	548	770	530	535	183	348	148	1003	433	665	573	482	150	479	177	535	334	400	188	380	99	363	209	293	124	488	216	363	141	574	193	384	118	715	181	23	17	16	477	150	658	218	898	289	914	323	833
	RSCU	1.23	0.77	1.84	1.26	1.28	0.44	0.83	0.35	1.43	0.62	0.95	1	1.5	0.47	1.49	0.55	1.66	1.04	1.24	0.58	1.18	0.31	1.47	0.85	1.19	0.5	1.62	0.72	1.2	0.47	1.81	0.61	1.21	0.37	1.6	0.4	1.23	0.91	0.86	1.52	0.48	1.5	0.5	1.51	0.49	1.48	0.52	1.59
24254 codons in P. kingianum (MW566455)	number	866	546	763	527	532	181	350	149	999	432	661	575	485	149	481	178	536	328	400	187	380	98	363	210	294	123	492	215	365	138	575	194	382	118	715	182	24	17	15	480	149	656	219	890	291	921	316	827
	RSCU	1.23	0.77	1.83	1.26	1.28	0.43	0.84	0.36	1.43	0.62	0.95	1	1.5	0.46	1.49	0.55	1.67	1.02	1.24	0.58	1.18	0.3	1.47	0.85	1.19	0.5	1.63	0.71	1.21	0.46	1.81	0.61	1.2	0.37	1.59	0.41	1.29	0.91	0.8	1.53	0.47	1.5	0.5	1.51	0.49	1.49	0.51	1.59
24295 codons in P. cirrhifolium (MZ150834)	number	868	549	767	530	537	183	351	148	1005	432	664	573	482	151	480	176	535	334	399	188	381	99	361	211	291	123	491	216	363	141	572	194	384	120	715	181	23	17	16	475	150	655	217	897	288	917	323	835
	RSCU	1.23	0.77	1.83	1.26	1.28	0.44	0.84	0.35	1.44	0.62	0.95	1	1.5	0.47	1.49	0.55	1.66	1.04	1.24	0.58	1.18	0.31	1.46	0.86	1.18	0.5	1.62	0.71	1.2	0.47	1.8	0.61	1.21	0.38	1.6	0.4	1.23	0.91	0.86	1.52	0.48	1.5	0.5	1.51	0.49	1.48	0.52	1.59
24295 codons in P. hookeri (MZ150846)	number	868	549	767	530	536	184	349	148	1004	433	664	573	482	151	479	177	535	333	402	188	381	99	361	211	290	123	490	217	362	142	572	195	381	120	715	181	23	17	16	475	150	656	218	897	288	917	321	835
	RSCU	1.23	0.77	1.83	1.26	1.28	0.44	0.83	0.35	1.43	0.62	0.95	1	1.5	0.47	1.49	0.55	1.66	1.03	1.24	0.58	1.18	0.31	1.47	0.86	1.18	0.5	1.62	0.72	1.2	0.47	1.8	0.62	1.2	0.38	1.6	0.4	1.23	0.91	0.86	1.52	0.48	1.5	0.5	1.51	0.49	1.48	0.52	1.59
24238 codons in P. tessellatum (MZ150863)	number	865	550	768	522	531	180	354	146	999	429	668	572	484	150	478	177	533	328	402	186	377	99	363	209	292	123	490	213	368	139	571	195	382	121	719	181	23	18	15	476	149	656	219	904	288	922	317	813
	RSCU	1.22	0.78	1.84	1.25	1.27	0.43	0.85	0.35	1.43	0.61	0.96	1	1.5	0.47	1.48	0.55	1.66	1.02	1.25	0.58	1.18	0.31	1.47	0.85	1.18	0.5	1.62	0.7	1.22	0.46	1.8	0.61	1.2	0.38	1.6	0.4	1.23	0.96	0.8	1.52	0.48	1.5	0.5	1.52	0.48	1.49	0.51	1.59
24290 codons in P. verticillatum (MZ150865)	number	868	549	769	529	535	183	347	148	1003	431	666	573	481	151	479	177	535	334	400	189	380	99	361	210	293	124	487	217	363	142	573	194	383	119	715	181	24	17	15	477	150	658	217	896	288	916	322	832
	RSCU	1.23	0.77	1.84	1.26	1.28	0.44	0.83	0.35	1.43	0.62	0.95	1	1.49	0.47	1.49	0.55	1.66	1.03	1.24	0.59	1.18	0.31	1.46	0.85	1.19	0.5	1.61	0.72	1.2	0.47	1.81	0.61	1.21	0.38	1.6	0.4	1.29	0.91	0.8	1.52	0.48	1.5	0.5	1.51	0.49	1.48	0.52	1.59
24248 codons in P. griffithii (OQ532973)	number	868	549	765	525	534	184	351	148	1002	429	666	574	483	152	479	177	534	332	403	186	378	99	360	210	292	124	488	215	367	139	573	194	383	119	716	183	23	17	16	477	149	652	220	895	290	920	317	814
	RSCU	1.23	0.77	1.83	1.26	1.28	0.44	0.84	0.35	1.43	0.61	0.95	1	1.5	0.47	1.48	0.55	1.66	1.03	1.25	0.58	1.17	0.31	1.46	0.85	1.18	0.5	1.61	0.71	1.21	0.46	1.81	0.61	1.21	0.38	1.59	0.41	1.23	0.91	0.86	1.52	0.48	1.5	0.5	1.51	0.49	1.49	0.51	1.59
24206 codons in P. punctatum (OQ532974)	number	867	547	763	525	530	182	349	148	999	430	663	577	482	150	481	176	528	329	395	187	375	99	364	208	292	126	491	215	362	140	575	191	384	121	714	180	23	18	15	479	147	654	218	890	288	916	316	825
	RSCU	1.23	0.77	1.83	1.26	1.27	0.44	0.84	0.36	1.43	0.62	0.95	1	1.5	0.47	1.49	0.55	1.66	1.03	1.24	0.59	1.18	0.31	1.47	0.84	1.18	0.51	1.63	0.71	1.2	0.46	1.81	0.6	1.21	0.38	1.6	0.4	1.23	0.96	0.8	1.53	0.47	1.5	0.5	1.51	0.49	1.49	0.51	1.59
[truncated: 16 more columns]
